# Supplementary material for: A Melanoma Molecular Disease Model
Source: PLoS One. 2011 Mar 30;6(3):e18257. doi: 10.1371/journal.pone.0018257 (PMC3068163; doi:10.1371/journal.pone.0018257)
Supplement: Table S1 — Drugs, their manufacturer and putative targets for each subtype, as well as the relevant clinical trials and their status. (XLS) [file pone.0018257.s001.xls]

1.1	GSK2118436	GlaxoSmithKline	In Phase I for solid tumors	NCT00880321	BRAF
1.1	PLX4032	Roche	In clinical development for melanoma	NCT00405587	BRAF
1.1	PLX4032	Roche	In clinical development for melanoma	NCT00949702	BRAF
1.1	PLX4032	Roche	In clinical development for melanoma	NCT01006980	BRAF
1.1	RAF265	Novartis	In Phase I for malignant melanoma	NCT00304525	ARAF
1.1	RAF265	Novartis	In Phase I for malignant melanoma	NCT00304525	BRAF
1.1	RAF265	Novartis	In Phase I for malignant melanoma	NCT00304525	CRAF
1.1	RAF265	Novartis	In Phase I for malignant melanoma	NCT00304525	VEGFR-2
1.1	Sorafenib	Bayer	Approved for liver and kidney cancer	-	RAF
1.1	Sorafenib	Bayer	Approved for liver and kidney cancer	-	PDGF
1.1	Sorafenib	Bayer	Approved for liver and kidney cancer	-	VEGF2/3
1.1	Sorafenib	Bayer	Approved for liver and kidney cancer	-	C-Kit and Raf/Mek/ERK pathway
1.1	Sorafenib/ Nexavar	Bayer	Approved for liver and kidney cancer	-	RAF
1.1	Sorafenib/ Nexavar	Bayer	Approved for liver and kidney cancer	-	PDGF
1.1	Sorafenib/ Nexavar	Bayer	Approved for liver and kidney cancer	-	VEGF2/3
1.1	Sorafenib/ Nexavar	Bayer	Approved for liver and kidney cancer	-	C-Kit and Raf/Mek/ERK pathway
1.1	XL281	Exelixis	In Phase I for solid tumors	NCT00451880	RAF
1.1	AZD6244/ ARRY-142886	AstraZeneca	colorectal	NCT00338130	MEK
1.1	AZD6244/ ARRY-142886	AstraZeneca	colorectal	NCT00936221	MEK
1.1	AZD6244/ ARRY-142886	AstraZeneca	colorectal	NCT00866177	MEK
1.1	AZD6244/ ARRY-142886	AstraZeneca	colorectal	NCT00600496	MEK
1.1	AZD6244/ ARRY-142886	AstraZeneca	colorectal	NCT00888134	MEK
1.1	AZD6244/ ARRY-142886	AstraZeneca	colorectal	NCT01021748	MEK
1.1	AZD8330	AstraZeneca	In Phase I for advanced malignancies	NCT00454090	MEK
1.1	GSK1120212	GlaxoSmithKline	melanoma; In phase I for solid tumors/ lymphoma	NCT00687622	MEK
1.1	GSK1120212	GlaxoSmithKline	melanoma; In phase I for solid tumors/ lymphoma	NCT00955773	MEK
1.1	GSK1120212	GlaxoSmithKline	melanoma; In phase I for solid tumors/ lymphoma	NCT01037127	MEK
1.1	GSK1120212	GlaxoSmithKline	melanoma; In phase I for solid tumors/ lymphoma	No NCT yet, GSK Protocol ID 114091	MEK
1.1	RDEA119	Ardea Biosciences	In Phase I for advanced cancer	NCT00610194	MEK
1.1	RDEA119	Ardea Biosciences	In Phase I for advanced cancer	NCT00785226	MEK
1.1	RO4987655	Roche	In Phase I with advanced solid tumors	NCT00817518	MEK
1.1	XL518	Genentech	In Phase I for solid tumors	NCT00996892	MEK
1.1	XL518	Genentech	In Phase I for solid tumors	NCT00467779	MEK
1.1	AT13387	Astex	In Phase I for solid tumors	NCT00878423	Hsp90
1.1	Tanespimycin	Kosan Biosciences	Completed Phase II (NCT00087386) for melanoma patients with stage II or IV cancer	-	Hsp90
2.1	Dasatinib	Bristol-Myers Squibb	Approved for chronic myeloid leukemia (CML) and Philadelphia chromosome-positive acute lymphoblastic leukemia (Ph+ ALL)	NCT01092728	C-KIT
2.1	Dasatinib	Bristol-Myers Squibb	Approved for chronic myeloid leukemia (CML) and Philadelphia chromosome-positive acute lymphoblastic leukemia (Ph+ ALL)	NCT00436605	C-KIT
2.1	Dasatinib	Bristol-Myers Squibb	Approved for chronic myeloid leukemia (CML) and Philadelphia chromosome-positive acute lymphoblastic leukemia (Ph+ ALL)	NCT00700882	C-KIT
2.1	Dasatinib	Bristol-Myers Squibb	Approved for chronic myeloid leukemia (CML) and Philadelphia chromosome-positive acute lymphoblastic leukemia (Ph+ ALL)	NCT00597038	C-KIT
2.1	Dasatinib	Bristol-Myers Squibb	Approved for chronic myeloid leukemia (CML) and Philadelphia chromosome-positive acute lymphoblastic leukemia (Ph+ ALL)	NCT00792545	C-KIT
2.1	Gleevec	Novartis	positive GIST	NCT00424515	C-KIT
2.1	Gleevec	Novartis	positive GIST	NCT00470470	C-KIT
2.1	Sutent	Pfizer	Approved for advanced kidney cancer and Gleevec-resistant GIST	NCT00631618	C-KIT
2.1	Sutent	Pfizer	Approved for advanced kidney cancer and Gleevec-resistant GIST	NCT00577382	PDGFR-alpha
2.1	Sutent	Pfizer	Approved for advanced kidney cancer and Gleevec-resistant GIST	NCT00859326	PDGFR-beta
2.1	Sutent	Pfizer	Approved for advanced kidney cancer and Gleevec-resistant GIST	NCT00631618	VEGFR1
2.1	Sutent	Pfizer	Approved for advanced kidney cancer and Gleevec-resistant GIST	NCT00577382	VEGFR2
2.1	Sutent	Pfizer	Approved for advanced kidney cancer and Gleevec-resistant GIST	NCT00859326	VEGFR3
2.1	Sutent	Pfizer	Approved for advanced kidney cancer and Gleevec-resistant GIST	NCT00631618	FLT3
2.1	Sutent	Pfizer	Approved for advanced kidney cancer and Gleevec-resistant GIST	NCT00577382	CSF-1R
2.1	Sutent	Pfizer	Approved for advanced kidney cancer and Gleevec-resistant GIST	NCT00859326	RET
2.1	Sutent	Pfizer	Approved for advanced kidney cancer and Gleevec-resistant GIST	NCT00631618	C-KIT
2.1	Sutent	Pfizer	Approved for advanced kidney cancer and Gleevec-resistant GIST	NCT00577382	PDGFR-alpha
2.1	Sutent	Pfizer	Approved for advanced kidney cancer and Gleevec-resistant GIST	NCT00859326	PDGFR-beta
2.1	Sutent	Pfizer	Approved for advanced kidney cancer and Gleevec-resistant GIST	NCT00631618	VEGFR1
2.1	Sutent	Pfizer	Approved for advanced kidney cancer and Gleevec-resistant GIST	NCT00577382	VEGFR2
2.1	Sutent	Pfizer	Approved for advanced kidney cancer and Gleevec-resistant GIST	NCT00859326	VEGFR3
2.1	Sutent	Pfizer	Approved for advanced kidney cancer and Gleevec-resistant GIST	NCT00631618	FLT3
2.1	Sutent	Pfizer	Approved for advanced kidney cancer and Gleevec-resistant GIST	NCT00577382	CSF-1R
2.1	Sutent	Pfizer	Approved for advanced kidney cancer and Gleevec-resistant GIST	NCT00859326	RET
2.1	Sutent	Pfizer	Approved for advanced kidney cancer and Gleevec-resistant GIST	NCT00631618	C-KIT
2.1	Sutent	Pfizer	Approved for advanced kidney cancer and Gleevec-resistant GIST	NCT00577382	PDGFR-alpha
2.1	Sutent	Pfizer	Approved for advanced kidney cancer and Gleevec-resistant GIST	NCT00859326	PDGFR-beta
2.1	Sutent	Pfizer	Approved for advanced kidney cancer and Gleevec-resistant GIST	NCT00631618	VEGFR1
2.1	Sutent	Pfizer	Approved for advanced kidney cancer and Gleevec-resistant GIST	NCT00577382	VEGFR2
2.1	Sutent	Pfizer	Approved for advanced kidney cancer and Gleevec-resistant GIST	NCT00859326	VEGFR3
2.1	Sutent	Pfizer	Approved for advanced kidney cancer and Gleevec-resistant GIST	NCT00631618	FLT3
2.1	Sutent	Pfizer	Approved for advanced kidney cancer and Gleevec-resistant GIST	NCT00577382	CSF-1R
2.1	Sutent	Pfizer	Approved for advanced kidney cancer and Gleevec-resistant GIST	NCT00859326	RET
2.1	Tasigna	Novartis	Approved for drug-resistant Chronic Myeloid Leukemia (CML)	NCT00788775	C-KIT
5.1	Mocetinostat	Methylgene	Completed/ terminated trials	-	HDAC1
5.1	Mocetinostat	Methylgene	Completed/ terminated trials	-	HDAC2
5.1	Mocetinostat	Methylgene	Completed/ terminated trials	-	HDAC3
5.1	Mocetinostat	Methylgene	Completed/ terminated trials	-	HDAC11
5.1	Panobinostat	Novartis	In Phase II/III for lymphoma and leukemia; In Phase II for prostate cancer, neuroendocrine tumors, breast cancer, brain tumors	NCT00925132	HDAC
5.1	Panobinostat	Novartis	In Phase II/III for lymphoma and leukemia; In Phase II for prostate cancer, neuroendocrine tumors, breast cancer, brain tumors	NCT01065467	HDAC
5.1	Valproic acid	Abbott Laboratories	Approved for epilepsy and bipolar disorder; In clinical trials for several cancers	NCT00495872	HDAC1
5.1	Valproic acid	Abbott Laboratories	Approved for epilepsy and bipolar disorder; In clinical trials for several cancers	NCT00996060	HDAC1
5.1	Vorinostat	Merck	Approved for T-cell lymphoma, in Phase II for many cancers	NCT00667082	HDAC
6	BEZ235	Novartis	In Phase I for Advanced Solid Malignancies Including Patients With Advanced Breast Cancer	NCT00620594	PI3K
6	BGT226	Novartis	In Phase I/II for advanced solid malignancies and breast cancer	NCT00600275	PI3K
6	GDC0941	Genentech	In Phase I for NSCLC, breast cancer, solid tumors, non-Hodgkin's lymphoma etc.	NCT00876109	PI3K
6	GDC0941	Genentech	In Phase I for NSCLC, breast cancer, solid tumors, non-Hodgkin's lymphoma etc.	NCT00876122	PI3K
6	PX-866	Oncothyreon	In Phase I for advanced solid tumors	NCT00726583	PI3K
6	SF1126	Semafore Pharmaceuticals	In Phase I for advanced or metastatic tumors	NCT00658671	PI3K
6	SF1126	Semafore Pharmaceuticals	In Phase I for advanced or metastatic tumors	NCT00658671	MTOR1
6	SF1126	Semafore Pharmaceuticals	In Phase I for advanced or metastatic tumors	NCT00658671	MTOR2
6	XL147	Exelixis	In Phase I for solid tumors; in Phase 1 with Paclitaxel and Carboplatin for Solid Tumors; In Phase I with Erlotinib for Solid Tumors	NCT00486135	PI3K
6	XL147	Exelixis	In Phase I for solid tumors; in Phase 1 with Paclitaxel and Carboplatin for Solid Tumors; In Phase I with Erlotinib for Solid Tumors	NCT00692640	PI3K
6	GSK690693	GlaxoSmithKline	Phase I in solid tumor or lymphoma was terminated	-	AKT
6	MK2206	Merck	In development for solid tumors	NCT00848718	AKT
6	MK2206	Merck	In development for solid tumors	NCT00670488	AKT
6	MK2206	Merck	In development for solid tumors	NCT01021748	AKT
6	Triciribine Phosphate Monohydrate	VioQuest	In Phase I for advanced hematologic malignancies and metastatic cancer	NCT00363454	AKT
6	VQD-002	VioQuest	In Phase I for advanced hematologic malignancies and metastatic cancer	NCT00363454	AKT
6	AZD8055	AstraZeneca	In Phase II/I for advanced tumors and liver cancer	NCT00973076	MTOR
6	AZD8055	AstraZeneca	In Phase II/I for advanced tumors and liver cancer	NCT00731263	MTOR
6	Everolimus	Wyeth	Approved as an immunosuppresant though used off-label for cancer	NCT00703170	MTOR
6	Everolimus	Wyeth	Approved as an immunosuppresant though used off-label for cancer	NCT00703625	MTOR
6	Everolimus	Wyeth	Approved as an immunosuppresant though used off-label for cancer	NCT00375245	MTOR
6	OSI-027	OSI	In Phase I for advanced solid tumors/ lymphoma	NCT00698243	MTOR
6	Sirolimus	Wyeth	Approved as an immunosuppresant though used off-label for cancer	NCT00703170	MTOR
6	Sirolimus	Wyeth	Approved as an immunosuppresant though used off-label for cancer	NCT00703625	MTOR
6	Sirolimus	Wyeth	Approved as an immunosuppresant though used off-label for cancer	NCT00375245	MTOR
6	Temsirolimus	Wyeth	Approved for renal cell carcinoma	NCT00397982	MTOR
6	Temsirolimus	Wyeth	Approved for renal cell carcinoma	NCT00281957	MTOR
6	Temsirolimus	Wyeth	Approved for renal cell carcinoma	NCT00349206	MTOR
6	Temsirolimus	Wyeth	Approved for renal cell carcinoma	NCT00112476	MTOR
7	AT-7519		Astex	NCT00390117	mTOR
7	Alvocidib		Sanofi Aventis	NCT00005971	mTOR
7	Alvocidib		Sanofi Aventis	NCT00003690	mTOR
7	Flavopiridol/ alvocidib/ HMR 1275		Sanofi Aventis	NCT00005971	mTOR
7	Flavopiridol/ alvocidib/ HMR 1275		Sanofi Aventis	NCT00003690	mTOR
7	P1446A-05		Nicholas Piramal	NCT00772876	mTOR
7	P276-00		Nicholas Piramal	NCT00835419	mTOR
7	PD-0332991		Pfizer	NCT00141297	mTOR
7	R547		Hoffmann- La Roche	-	mTOR
7	SNS-032/ BMS-387032		Sunesis	NCT00292864	mTOR
7	UCN-01		NCI	NCT00072189	mTOR
7	ZK 304709/ MTGI		Schering AG	-	mTOR
